# Supplementary material for: Human granulocytic anaplasmosis in Kinmen, an offshore island of Taiwan
Source: PLoS Negl Trop Dis. 2019 Sep 20;13(9):e0007728. doi: 10.1371/journal.pntd.0007728 (PMC6774531; doi:10.1371/journal.pntd.0007728)
Supplement: S1 Table — (XLS) [file pntd.0007728.s005.xls]

## Sheet: Sheet1
Case	A	B	C	D						E	F			G						H	I		J	K
History
Gender	M	M	M	M						M	F			M						M	M		M	M
Age	39	44	78	89						56	73			54						67	60		23	54
Occupation	Fishery	Transportation	Unemployed	Agriculture						Government employee	House wife			House cleaning						Agrivulture	Liquor Industry		Millitary	Post office
Onset date	2012/10	2011/07	2011/02	2012/06						2012/06	2011/06			2011/06						2011/06	2012/07		2012/07	2012/06
Paired sera (days after symptom onset)	1*, 21†	2*, 16†	NA	6*, 16†						6*, 16†	4*, 12†			2*, 13†						NA	1*, 15†		3*, 18†	1*, 18†
Description of symptoms	fever, chills, headache for 10+ days, cough, sputum	fever one week, poor appetite	fever, cough	fever for one week, sorethroat, abd discomfort						Fever with chills 5 days, eschar	general malasia for 3 days, fever, (unsteady gait for 2 days, urine incontinence)			fever, general weakness, myalgia, poor appetite for one weeks, nausea, vomiting, diarrhea						fever, eschar	fever, chills, cough, headache		Fever one day, syncope today, eschar for 2 days	fever for 1 day, malaise
Body temperature (℃)	36.7	NA	NA	38.1						NA	39.2			36.2						NA	38.9		38.8	39.3
BP (mmHg)	141/82	NA	NA	109/67						NA	103/61			121/69						NA	115/66		131/62	117/67
Heart rate (/min )	81	NA	NA	97						NA	124			90						NA	76		100	110
Travel history	N	traveling to Guangxi Province a week before symptom onset	NA	No						No	No			No						NA	No		No	No
Contact history	mountain climbing	No	NA	No						No	No			No						NA	cattle rearing		No	No
Comorbidity	No	HTN, Duodenal ulcer	NA	lung cancer with bone/brain meta						hypertension	DM, Alzheimer dementia			DM, CKD						NA	OA		No	colon cancer, DU
Rash	bilateral lower legs	No	NA	No						No	limbs			No						NA	No		No	No
Eschar	No	No	NA	left knee						back	No			Left inguinal area						NA	left axillary area		left axillary	No
Lab tests
Days after symptom onset	1	1	NA	1	4	7	10	14	17	6	4	8	12	1	2	4	7	10	13	NA	2	4	3	1
WBC	8.59	7.8	NA	5.63	7.42	8.99	5.09	4.9	4.43	5	7.24	11.3	6.8	10.6	NA	NA	9.4	9.17	7.69	NA	5.19	6.4	7.08	6.4
RBC (10 6/μL )	5.21	5.23	NA	4.68	4.4	4.4	3.89	4.07	3.74	4.89	4.72	4.19	4.15	3.17	NA	NA	3.06	3.51	3.49	NA	4.87	4.62	5.65	5.55
Platelet (10 3/μL)	201	132	NA	71	98	123	100	100	88	86	49	116	173	132	NA	NA	182	174	168	NA	149	127	194	179
Hb (g/dL)	16.4	17.6	NA	13.0	12.1	11.9	10.7	11.2	10.3	15.1	14	12.6	12.2	10.1	NA	NA	9.8	11.8	11	NA	15.6	14.9	16.7	18
Neutrophil (%)	61.7	63.2	NA	86.7	88.9	81.1	69.4	70.5	73.3	73.3	81.9	NA	46.9	86.6	NA	NA	66.2	62	56.6	NA	65.3	72.2	70.3	76.8
Lymphocyte (%)	31.9	24.7	NA	9.2	6.5	12.5	21.2	19.2	18.3	20.7	13	NA	41.9	8.8	NA	NA	25.3	62.2	36.7	NA	24.1	21.1	16.7	15.1
PT (sec)	10.7	NA	NA	NA	NA	NA	NA	NA	NA	NA	NA	NA	NA	NA	NA	NA	NA	NA	NA	NA	NA	NA	NA	NA
aPPT (sec)	21.6	NA	NA	NA	NA	NA	NA	NA	NA	NA	NA	NA	NA	NA	NA	NA	NA	NA	NA	NA	NA	NA	NA	NA
E.S.R. (mm/hr)	NA	NA	NA	NA	NA	NA	NA	NA	NA	NA	NA	NA	NA	NA	NA	NA	NA	NA	NA	NA	NA	NA	NA	NA
AC (mg/dL	114(PC)	NA	NA	124(pc)	NA	NA	NA	244(pc)	NA	NA	233(pc)	NA	NA	NA	NA	NA	NA	NA	NA	NA	NA	NA	127(pc)	178(pc)
AST (GOT) U/L	14	112	NA	NA	NA	NA	121	NA	59	76	NA	171	46	NA	107	NA	89	NA	NA	NA	45	52	37	NA
ALT (GPT)	24	113	NA	71	NA	69	121	NA	64	73	122	142	70	218	205	NA	147	NA	NA	NA	41	NA	15	106
LDH (U/L)	NA	NA	NA	NA	NA	NA	NA	NA	NA	311	NA	NA	NA	NA	NA	NA	NA	NA	NA	NA	NA	265	145	NA
BUN (mg/dL)	23.1	NA	NA	22	22		39	30	18	NA	NA	13	8	147	NA	166	136	93	82.2	NA	13.1	13	NA	NA
Creatinine (mg/dL)	1.4	0.8	NA	1.6	1.5	2.6	2.1	1.8	1.4	NA	1	0.6	0.6	11.9	NA	11.8	7.2	3.8	2.9	NA	1.1	1.2	1.5	1.4
CRP (mg/dL)	0.06	NA	NA	1.19	NA	NA	NA	NA	NA	NA	4.85	NA	NA	NA	NA	NA	NA	NA	NA	NA	2.4	4.48	1.1	4.51
Others	T-bili 0.28, NA 141.4. k 4.38	ALP88		NA 130 K3.42, urine WBC40-50	Na 128.7, k4.28	Ca7.5, NA 130, K3.92	alb2.5 Ca 7.7, Na136.5, k3.9,bil 1.02	Na 140.4, k3.68	na138.7, k2.99	ALP87, CPK216	CPK 490, CK-MB:33, TnI 0, NA 130.4, K 3.08, U/A:pyuria, hematuria, KUB:normal, Cxr: no PN,	ALP 146,r-GT187 ,NA 135.7 , K 2.85	ALP132, r-GT179, NA 41.3 K4.45	NA 128,K5.88, T-bi 0.45, HBV(-), HCV(-), alb 3.7, globulin 4.2	NA 125.8,K5.66,ALP68, r-GT45	NA 128.1K4.91	NA 135 K4.57	NA 138.1 K4.32	NA 139.7 K4.6		NA135.7, k3.54	cpk181,Na135.8 , K 3.87, Cxr: peribronchial infilatration	NA 141.1, K 4.38 Cxr/UA: normal	NA140, k3.72, UA WBC(5-10), RBC(5/10), Cxr: Normal
				echo: splenomegaly							U/C: E.coli	abd echo: negative		baseline Cr 2			Echo: GB polyp, Parenchymal kidney disease
Diagnosis
Clinical diagnosis	scrub typhus	scrub typhus	scrub typhus	bronchitis, UTI, scrub typhus						scrub typhus	Scrub typhus, UTI			scrub typhus,						scrub typhus	cough, scrub typhus		scrub typhus	scrub typhus, UTI
Treatment	doxycyline100mg 1#bid x3 days	doxycycline 100mg bid x9 days	NA	cipro500mg iv st, cefuroxime for 3 days; ertapenem for 12 days, minocycline iv 100mg q12h for 11days						Minocycline 100mg 1#bid for14 days	iv cefazolin 1gm q8h for 8 days , iv minocycline 200mg and 100mg bid for 8 days, oral minocycline 100mg bid for 1 day			minocycline 100mg q12h ivd for12 days, ceftriaxone 2gm qd for 6 days						NA	IV minocycline 100mg bid for 6 days, oral doxycycline 100mg bid for 7 days		Minocycline 200mg iv st, minocycline 100mg 1#bid for 7 days	minocycline 100mg 1#bid for 8 days, ulexin 500mg 1#qid for 3 days
Others	ER	OPD	visited local clinics	Hospitalized, ICU, D5S , Normal saline, taita NO5						OPD	ER(N/S 500ML)->hospitalized (NS500ML 6/30-7/7)			ER->hospitalized (NS 500ML qd, Taita no5 400ml )						visited local clinics	hospitalized, ER NS 500ml , hospitalized: half saline 0.45% 500ml for 7 days		ER, NS 500ML	ER+OPD
