# Supplementary material for: Human granulocytic anaplasmosis in Kinmen, an offshore island of Taiwan
Source: PLoS Negl Trop Dis. 2019 Sep 20;13(9):e0007728. doi: 10.1371/journal.pntd.0007728 (PMC6774531; doi:10.1371/journal.pntd.0007728)
Supplement: S3 Table — (XLSX) [file pntd.0007728.s007.xlsx]

## Sheet: 工作表1
Anaplasma phagocytophilum p44/msp2 partial sequence
Amino acid position	26	29	32	34	37	41	43	45	46	47	48	49	51	58	59	60	61	63	64	65	66	67	69	70	71	73	80	82	83	85	86	87	88	89	91	94	95	98	99	102	106	113	114	116	117	118	119	120	121
CP006618.1	K	E	H	E	K	N	G	S	A	I	K	A	S	Y	A	A	E	V	D	G	-	-	N	K	E	A	E	-	-	E	E	K	S	H	F	K	F	L	T	G	N	A	C	D	S	S	S	G	S
Case D
MH260370.1	.	.	.	.	.	.	.	.	.	.	.	.	.	.	.	.	.	.	.	.	.	.	.	.	.	.	.	.	.	.	.	.	.	.	.	.	.	.	.	.	.	.	.	.	.	.	.	.	.
MH260371.1	.	.	.	.	.	.	.	.	.	.	.	.	.	.	.	.	.	.	.	.	.	.	.	.	.	.	.	.	.	.	.	.	.	.	.	.	.	.	.	.	.	.	.	.	.	.	.	.	.
MH260372.1	.	.	.	.	.	.	.	.	.	.	.	.	.	.	.	.	.	I	.	.	.	.	.	.	.	.	.	.	.	.	.	.	.	.	.	.	.	.	.	.	.	.	.	.	.	.	.	.	.
MH260373.1	.	.	.	.	.	.	.	.	.	.	.	.	.	.	.	.	.	.	.	.	.	.	.	.	.	.	.	.	.	.	.	.	.	.	.	.	.	.	.	.	.	.	.	.	.	.	.	.	.
Case E
MH260374.1	N	K	S	A	G	T	S	A	D	L	A	P	T	F	V	V	N	E	A	S	G	S	D	G	D	S	H	T	T	S	I	T	G	P	L	D	Y	T	V	A	G	N	S	S	T	Q	K	-	-
MH260375.1	N	K	S	A	G	T	S	A	D	L	A	P	T	F	V	V	N	E	A	S	G	S	D	G	D	S	H	T	T	S	I	T	G	P	L	A	Y	T	V	A	G	N	S	S	T	Q	K	-	-
K: Lysine; N: Asparagine; E: Glutamic acid; H: Histidine; S: Serine; A: Alanine; G: Glycine; T: Threonine; D: Aspartic acid; I: Isoleucine; L: Leucine; P: Proline; F: Phenylalanine; Y: Tyrosine; V: Valine; C: Cysteine; Q: Glutamine; M: Methionine; R: Arginine
[truncated: 16 more columns]
